# Supplementary material for: Caffeine Boosts Weight-Lifting Performance in Rats: A Pilot Study
Source: Nutrients. 2024 Jun 26;16(13):2022. doi: 10.3390/nu16132022 (PMC11243630; doi:10.3390/nu16132022)
Supplement: Supplementary file 1 [file nutrients-16-02022-s001.zip]

Archive with 2 entries (2 files):
- Pereira-Alves et al., 2024 R2 Mat Supp video S1.mp4
- Pereira-Alves et al., 2024 R2 Mat Supp video S2.mp4
